# Supplementary material for: Molecular Detection of Candida auris Using DiaSorin Molecular Simplexa® Detection Kit: A Diagnostic Performance Evaluation
Source: J Fungi (Basel). 2023 Aug 15;9(8):849. doi: 10.3390/jof9080849 (PMC10455898; doi:10.3390/jof9080849)
Supplement: Supplementary file 1 [file jof-09-00849-s001.zip]

Archive with 1 entries (1 files):
- jof-2531205-supplementary.pdf
